# Supplementary material for: Diagnostic Performance of Radiolabelled FAPI Versus [18F]FDG PET Imaging in Hepato-Pancreato-Biliary Oncology: A Systematic Review and Meta-Analysis
Source: Int J Mol Sci. 2025 Feb 25;26(5):1978. doi: 10.3390/ijms26051978 (PMC11900289; doi:10.3390/ijms26051978)
Supplement: Supplementary file 1 [file ijms-26-01978-s001.zip]

Archive with 3 entries (3 files):
- PRISMA_2020_abstract_checklist_Systematic review FAPI HPB.pdf
- PRISMA_checklist_Systematic review FAPI HPB.pdf
- Supplemental File_Systematic review FAPI HPB_25022025.pdf
